# Supplementary material for: Snapshot of Phenotypic and Molecular Virulence and Resistance Profiles in Multidrug-Resistant Strains Isolated in a Tertiary Hospital in Romania
Source: Pathogens. 2023 Apr 17;12(4):609. doi: 10.3390/pathogens12040609 (PMC10145626; doi:10.3390/pathogens12040609)
Supplement: Supplementary file 1 [file pathogens-12-00609-s001.zip]

Archive with 1 entries (1 files):
- pathogens-2344205-supplementary.pdf
